# Supplementary material for: Snapshots of the second-step self-splicing of Tetrahymena ribozyme revealed by cryo-EM
Source: Nat Commun. 2023 Mar 16;14:1294. doi: 10.1038/s41467-023-36724-5 (PMC10020454; doi:10.1038/s41467-023-36724-5)
Supplement: Supplementary file 3 — Supplementary Data 1 [file 41467_2023_36724_MOESM3_ESM.xlsx]

## Sheet: Sheet1
Description	Sequence (5'-3')
L-16 ScaI ribozyme full sequence, DNA template	TTTGGAGGGAAAAGTTATCAGGCATGCACCTGGTAGCTAGTCTTTAAACCAATAGATTGCATCGGTTTAAAAGGCAAGACCGTCAAATTGCGGGAAAGGGGTCAACAGCCGTTCAGTACCAAGTCTCAGGGGAAACTTTGAGATGGCCTTGCAAAGGGTATGGTAATAAGCTGACGGACATGGTCCTAACCACGCAGCCAAGTCCTAAGTCAACAGATCTTCTGTTGATATGGATGCAGTTCACAGACTAAATGTCGGTCGGGGAAGATGTATTCTTCTCATAAGATATAGTCGGACCTCTCCTTAATGGGAGCTAGCGGATGAAGTGATGCAACACTGGAGCCGCTGGGAACTAATTTGTATGCGAAAGTATATTGATTAGTTTTGGAGT
L-16 ScaI ribozyme PCR Forward primer	TAATACGACTCACTATAGGTTTGGAGGGAAAAGTTATCA
L-16 ScaI ribozyme PCR Reverse primer	(MeA)(MeC)TCCAAAACTAATCAATATACTTT	“Me” refers to the Methoxyl modification
L-16 ScaI ribozyme full sequence, RNA	GGUUUGGAGGGAAAAGUUAUCAGGCAUGCACCUGGUAGCUAGUCUUUAAACCAAUAGAUUGCAUCGGUUUAAAAGGCAAGACCGUCAAAUUGCGGGAAAGGGGUCAACAGCCGUUCAGUACCAAGUCUCAGGGGAAACUUUGAGAUGGCCUUGCAAAGGGUAUGGUAAUAAGCUGACGGACAUGGUCCUAACCACGCAGCCAAGUCCUAAGUCAACAGAUCUUCUGUUGAUAUGGAUGCAGUUCACAGACUAAAUGUCGGUCGGGGAAGAUGUAUUCUUCUCAUAAGAUAUAGUCGGACCUCUCCUUAAUGGGAGCUAGCGGAUGAAGUGAUGCAACACUGGAGCCGCUGGGAACUAAUUUGUAUGCGAAAGUAUAUUGAUUAGUUUUGGAGU
L-16 ScaI ribozyme substrate_1 for biochemical assay	FAM-CCCUCU	FAM refers to 6-Carboxyfluorescein (6-FAM), single isomer.
L-16 ScaI ribozyme substrate_2 for biochemical assay	UCG*UAACC-FAM	* indicates a phosphorothioate bond
L-16 ScaI ribozyme substrate_1 for cryo-EM data	CCCUCU
L-16 ScaI ribozyme substrate_2 for cryo-EM data	UCG*UAACC	* indicates a phosphorothioate bond
