# Supplementary material for: Snapshots of the second-step self-splicing of Tetrahymena ribozyme revealed by cryo-EM
Source: Nat Commun. 2023 Mar 16;14:1294. doi: 10.1038/s41467-023-36724-5 (PMC10020454; doi:10.1038/s41467-023-36724-5)
Supplement: Supplementary file 6 — Source Data [file 41467_2023_36724_MOESM6_ESM.xlsx]

## Sheet: Sheet1
Supplementary Fig. 1a in triplicate
